# Supplementary material for: EfABI4 Transcription Factor Is Involved in the Regulation of Starch Biosynthesis in Euryale ferox Salisb Seeds
Source: Int J Mol Sci. 2022 Jul 8;23(14):7598. doi: 10.3390/ijms23147598 (PMC9317497; doi:10.3390/ijms23147598)
Supplement: Supplementary file 1 [file ijms-23-07598-s001.zip]

Archive with 5 entries (4 files):
- Supplementary Figures/
- Supplementary Figures/Fig.S1.pdf
- Supplementary Figures/Fig.S2.pdf
- Supplementary Figures/Fig.S3.pdf
- Supplementary Tables.xlsx
