# Supplementary material for: EfABI4 Transcription Factor Is Involved in the Regulation of Starch Biosynthesis in Euryale ferox Salisb Seeds
Source: Int J Mol Sci. 2022 Jul 8;23(14):7598. doi: 10.3390/ijms23147598 (PMC9317497; doi:10.3390/ijms23147598)
Supplement: Supplementary file 1 [file ijms-23-07598-s001.zip › Supplementary Tables.xlsx]

## Sheet: Table S1
Table S1 List of primers used for qRT-PCR analysis and their sequence, amplicon size, primer length and amplicon sequence
Sequence Definition	Amplicon size (bp)	Sense Primer	Length	Anti-sense Primer	Length	Primer designed from
ABI4	127	CGCCACCACCACCATCATCAC	21	CTCTCGCTGCTGCTTTTCCTACTG	24	CDS
DBE1	102	AGCTGTCATCCCTTCACCACCTC	23	ATGCCAGGAACACCATCACGAAC	23	CDS
GBSS1	112	TCAGGCAGCATTAGAAGCACCAAG	24	CAGAGAAGTGTGCCAGTCGTTCG	23	CDS
SBE2	144	AACTGGGCTTGCTTGTCCTTATGG	24	GGCGTGAGTCCCACATCCAATG	22	CDS
SS1	150	CTGGCTATGCGTGCTCGTCTC	21	CCTGTCGCTTCCCGCTCATTG	21	CDS
SS2	85	GCTGGTGCTTTACCTAAGGCTCTG	24	TCGCTTCACTGTAATCGCCATACC	24	CDS
SS3	124	GGAGTAGCAAGAGAGTCGCCAATG	24	GTCCTGATTCCTTCACAGCACGAG	24	CDS
SS4	135	GACTGGCAGACAGCGTTCATAGC	23	GGATGTCAATTCCGAGGCAGGTG	23	CDS

## Sheet: Table S2
Table S2 The relative expression of starch pathway genes and ABA signal transduction pathway genes in E. ferox seeds after exogenous ABA treatment by qRT-PCR
Gene	CK	SD	ABA	SD
ABI4	0.979628	0.0840841	5.78369	0.0489657
DBE1	0.913836	0.0748955	5.90926	0.146304
GBSS1	1.03815	0.0512563	2.49453	0.0449101
SBE2	6.44008	0.339452	7.98388	0.226957
SS1	1.42641	0.16747	5.28738	0.224704
SS2	1.03924	0.0703062	1.17958	0.0547437
SS3	0.919198	0.142975	3.83046	0.178372
SS4	1.0004	0.0348742	1.77741	0.102732

## Sheet: Table S3
Table S3 The effects of ABA on total starch content in E. ferox seeds.
Days after treatment	10	20	30	40
CK	20.9423	26.6866	42.0886	51.8786
ABA	23.8924	38.0865	56.5741	57.9643

## Sheet: Table S4
Table S4 Effects of ABA on amylose synthesis in E. ferox seeds
Days after treatment	10	20	30	40
CK	4.27203	6.27203	9.98084	11.6552
ABA	6.70881	9.39081	13.1584	14.3282

## Sheet: Table S5
Table S5 Effects of ABA on amylopectin synthesis in E. ferox seeds
Days after treatment	10	20	30	40
CK	7.56531	10.1551	13.7088	18.0557
ABA	12.9439	17.1269	23.0739	26.4072

## Sheet: Sheet S6
Table S6 Effect of ABA on amylose to amylopectin ratio in E. ferox seeds
Days after treatment	10	20	30	40
CK	0.560405	0.621917	0.730524	0.64757
ABA	0.51725	0.547697	0.570023	0.542717

## Sheet: Table S7
Table S7 The relative expression of starch pathway genes and ABA signal transduction pathway genes in E. ferox seeds after exogenous ABA treatment during Euryale ferox Salisb development by qRT-PCR
ABI4
Stage	CK	SD	ABA	SD
DAF 10	1.02711	0.299858	6.18635	0.55045
DAF 20	1.01729	0.235989	27.5421	1.06011
DAF 30	1.02009	0.235878	13.7198	0.909277
DAF 40	0.949188	0.0519109	2.59932	0.177271
DBE1
Stage	CK	SD	ABA	SD
DAF 10	0.126842	0.0184435	0.838989	0.0673212
DAF 20	1.00321	0.0974608	3.12372	0.0516426
DAF 30	1.02204	0.257816	7.0719	0.0848421
DAF 40	1.00105	0.0559001	8.83986	0.220902
GBSS1
Stage	CK	SD	ABA	SD
DAF 10	0.156472	0.116248	0.166658	0.0714238
DAF 20	1.00207	0.0798386	3.37442	0.0587845
DAF 30	1.00391	0.110101	2.04229	0.0487922
DAF 40	1.00324	0.0998541	0.313492	0.021266
SBE2
Stage	CK	SD	ABA	SD
DAF 10	0.0983059	0.0264611	0.122557	0.0486397
DAF 20	1.16874	0.0866898	3.06369	0.154142
DAF 30	0.857164	0.128739	1.02973	0.0601988
DAF 40	1.0005	0.0383749	0.323299	0.0409658
SS1
Stage	CK	SD	ABA	SD
DAF 10	0.904149	0.127464	1.97439	0.233187
DAF 20	1.00227	0.0829503	5.49068	0.168915
DAF 30	1.13357	0.242851	2.98495	0.201773
DAF 40	0.876317	0.10196	7.34273	0.212529
SS2
Stage	CK	SD	ABA	SD
DAF 10	1.0803	0.0280486	2.8823	0.123507
DAF 20	1.00332	0.100626	14.1719	0.592227
DAF 30	1.00356	0.101931	1.2716	0.231867
DAF 40	0.888983	0.111574	2.42984	0.137983
SS3
Stage	CK	SD	ABA	SD
DAF 10	1.00256	0.0884427	1.18572	0.111226
DAF 20	1.00047	0.0373067	7.30818	0.322849
DAF 30	1.00487	0.118261	3.53447	0.121253
DAF 40	1.00754	0.154995	0.273422	0.0446579
SS4
Stage	CK	SD	ABA	SD
DAF 10	0.87425	0.218359	4.00939	0.0808426
DAF 20	1.0088	0.158069	7.33891	0.326627
DAF 30	1.00093	0.0534754	4.37015	0.311331
DAF 40	1.04976	0.0891131	0.943802	0.286651

## Sheet: Table S8
Table S8 Determination of fluorescence value in dual luciferase assay
		Firefly luciferase	Renilla lucierase	F/R	Fold	Average	SEM
SS1-0800+ABI4	SAMPLE-001	4.506e5	1.053e5	4.2792	1.65009	1.44132	0.180651
	SAMPLE-002	4.041e5	1.213e5	3.36759	1.31058
	SAMPLE-003	4.142e5	1.204e5	3.4402	1.456
	SAMPLE-001	4.025e5	1.184e5	3.39949	1.15297
	SAMPLE-002	4.974e5	1.158e5	4.29534	1.53996
	SAMPLE-003	4.517e5	1.119e5	4.03664	1.53832
SS1-0800+62-SK	SAMPLE-001	11.102e4	4.281e4	2.59332	1	1	0
	SAMPLE-002	11.28e4	4.39e4	2.56948	1
	SAMPLE-003	11.02e4	4.664e4	2.36278	1
	SAMPLE-001	11.9e4	4.036e4	2.94846	1
	SAMPLE-002	11.74e4	4.209e4	2.78926	1
	SAMPLE-003	11.21e4	4.272e4	2.62406	1
